# Supplementary material for: Dietary Habits and Obesity in Middle-Aged and Elderly Europeans—The Survey of Health, Ageing, and Retirement in Europe (SHARE)
Source: Nutrients. 2025 Jul 31;17(15):2525. doi: 10.3390/nu17152525 (PMC12348933; doi:10.3390/nu17152525)
Supplement: Supplementary file 1 [file nutrients-17-02525-s001.zip]

Archive with 1 entries (1 files):
- nutrients-3646610-supplementary.pdf
